# Supplementary material for: Cancer- and Chemotherapy-Induced Changes in Cerebral Metabolism in Patients with Diffuse Large B-Cell Lymphoma: A Serial [18F]FDG PET Study
Source: Cancers (Basel). 2025 Jul 2;17(13):2222. doi: 10.3390/cancers17132222 (PMC12248696; doi:10.3390/cancers17132222)
Supplement: Supplementary file 1 [file cancers-17-02222-s001.zip]

Archive with 1 entries (1 files):
- cancers-3700421-supplementary.pdf
